# Supplementary material for: Sugar-sweetened beverage intake and convenience store shopping as mediators of the food insecurity–Tooth decay relationship among low-income children in Washington state
Source: PLoS One. 2023 Sep 12;18(9):e0290287. doi: 10.1371/journal.pone.0290287 (PMC10497152; doi:10.1371/journal.pone.0290287)
Supplement: S1 Data — (XLSX) [file pone.0290287.s007.xlsx]

## Sheet: dat_clean
record_id	food_insecure	surfaces	decayed	ssb_total_fo	convenience.f	age	sex	race_aian	race_asian	race_black	race_nhpi	race_white	hispanic	hh_income	caregiver_edu	ins_public	food_assist_use	no_dent_care
1	NA	108	0	2	Never or <1 time per month	11	Female	0	0	0	0	1	1	NA	Completed high school/GED	Public	0	0
2	0	77	6	0	Never or <1 time per month	10	Female	0	0	0	0	1	1	More than $48,000	Completed college or above	Private	0	0
3	1	99	0	12.8571	NA	8	Female	0	0	0	1	0	1	Less than $24,000	Did not complete highschool	Public	0	0
4	1	100	0	24.5714	1 time per month	13	Female	0	0	1	0	0	0	Less than $24,000	Completed high school/GED	Public	0	0
5	1	64	0	2.85714	1 time per month	7	Female	0	0	0	0	1	1	Less than $24,000	Did not complete highschool	Public	1	0
6	1	72	0	8.85714	2+ times per week	10	Male	0	0	0	0	1	0	Less than $24,000	Some college or vocational training	Public	0	0
7	0	109	0	12.7143	Never or <1 time per month	11	Female	0	0	1	0	0	0	Less than $24,000	Did not complete highschool	Public	1	0
8	0	104	0	8.28571	Never or <1 time per month	11	Male	0	0	1	0	1	0	$24,000 to $48,000	Some college or vocational training	Public	0	0
9	0	99	0	0.857143	Never or <1 time per month	12	Female	0	0	0	0	0	1	$24,000 to $48,000	Did not complete highschool	Public	1	0
10	1	103	0	16.8571	1 time per month	8	Male	0	0	1	0	0	0	Less than $24,000	Some college or vocational training	Public	0	0
11	1	118	0	4.28571	Never or <1 time per month	14	Female	0	0	0	0	1	0	Less than $24,000	Completed college or above	Public	1	0
12	1	113	0	4	Never or <1 time per month	10	Female	0	0	1	0	0	0	$24,000 to $48,000	Completed college or above	Public	0	0
13	1	77	0	5.42857	Never or <1 time per month	12	Female	0	1	0	0	1	0	Less than $24,000	Some college or vocational training	Public	1	0
14	1	80	4	3.85714	1 time per week	7	Male	0	0	1	0	0	0	More than $48,000	Completed college or above	Private	0	0
15	0	108	0	5.71429	2+ times per week	11	Male	0	0	1	0	0	0	More than $48,000	Some college or vocational training	Public	0	0
16	1	108	0	4.28571	Never or <1 time per month	8	Female	1	1	1	0	1	0	Less than $24,000	Some college or vocational training	Public	1	0
17	1	128	0	9.14286	Never or <1 time per month	12	Male	0	0	0	0	0	1	Less than $24,000	Did not complete highschool	Public	0	0
18	NA	100	0	8.57143	NA	8	NA	NA	NA	NA	NA	NA	NA	NA	NA	Public	NA	0
19	1	92	0	2.85714	1 time every other week	7	Female	0	0	1	0	0	0	Less than $24,000	Some college or vocational training	Public	1	0
20	1	104	0	2.28571	Never or <1 time per month	NA	Female	0	0	1	0	0	0	Less than $24,000	Some college or vocational training	Public	0	0
21	0	85	0	5.71429	Never or <1 time per month	9	Female	0	0	0	0	0	1	Less than $24,000	Did not complete highschool	Public	0	0
22	1	108	0	1.14286	Never or <1 time per month	NA	Female	0	0	1	0	0	0	NA	Did not complete highschool	Public	0	0
23	1	99	0	8.28571	1 time per week	11	Female	0	0	1	0	0	0	Less than $24,000	Completed high school/GED	Private	0	0
24	0	128	0	1.14286	Never or <1 time per month	14	Female	0	0	0	0	0	1	$24,000 to $48,000	Completed college or above	Public	0	0
25	NA	103	2	32	NA	10	Male	0	1	0	0	0	0	NA	Completed college or above	Public	0	0
26	0	108	0	50.2857	2+ times per week	7	Male	0	0	1	0	0	0	Less than $24,000	Some college or vocational training	NA	1	1
27	0	100	6	3.85714	1 time every other week	9	Male	0	0	0	0	0	1	Less than $24,000	Completed high school/GED	Public	0	0
28	1	108	1	1.14286	1 time per month	10	Male	0	0	1	0	0	0	Less than $24,000	Did not complete highschool	Public	1	0
29	1	86	0	6.85714	Never or <1 time per month	8	Male	0	1	0	1	1	1	$24,000 to $48,000	Some college or vocational training	Public	0	0
30	0	93	0	5.71429	Never or <1 time per month	12	Male	0	0	0	0	1	0	More than $48,000	Some college or vocational training	Private	0	0
31	1	108	1	33.4286	2+ times per week	11	Female	0	0	1	0	0	0	$24,000 to $48,000	Some college or vocational training	Public	0	1
32	0	79	0	11.1429	1 time every other week	8	Female	0	0	0	0	1	1	More than $48,000	Completed college or above	Public	0	0
33	0	114	2	7.42857	Never or <1 time per month	12	Male	0	0	0	0	1	0	More than $48,000	Completed college or above	Public	0	0
34	1	108	0	11.1429	Never or <1 time per month	13	Female	0	0	1	0	0	0	$24,000 to $48,000	Some college or vocational training	Public	1	0
35	0	108	1	45.7143	1 time every other week	8	Female	0	0	0	0	1	1	$24,000 to $48,000	Completed high school/GED	Public	0	0
36	0	83	0	0	Never or <1 time per month	9	Male	0	1	0	0	0	1	NA	Completed high school/GED	NA	0	0
37	1	104	1	0	Never or <1 time per month	6	Male	0	0	1	0	0	1	Less than $24,000	Some college or vocational training	Public	1	0
38	1	98	0	14.2857	1 time every other week	9	Female	0	0	1	0	1	1	$24,000 to $48,000	Some college or vocational training	Public	0	1
39	1	88	0	34.5714	2+ times per week	7	Male	0	0	1	0	0	0	$24,000 to $48,000	Completed high school/GED	Public	0	0
40	1	67	0	3.71429	Never or <1 time per month	11	Female	0	0	0	0	0	1	Less than $24,000	Completed high school/GED	Public	1	0
41	1	91	0	1.14286	2+ times per week	6	Female	0	0	0	0	1	0	$24,000 to $48,000	Completed college or above	Private	1	0
42	1	104	0	10.2857	Never or <1 time per month	12	Male	0	0	0	0	0	1	$24,000 to $48,000	NA	Public	1	0
43	0	118	0	8.57143	Never or <1 time per month	14	Female	0	0	0	0	1	1	Less than $24,000	Did not complete highschool	Public	0	0
44	1	104	0	60	2+ times per week	6	Male	0	0	1	0	1	0	Less than $24,000	Some college or vocational training	Public	1	1
45	0	87	0	6.85714	1 time per month	8	Female	0	0	1	0	0	0	Less than $24,000	Did not complete highschool	Public	1	0
46	NA	108	0	NA	NA	11	NA	NA	NA	NA	NA	NA	NA	NA	NA	Public	NA	0
47	0	128	0	4	2+ times per week	14	Female	0	0	0	0	1	0	$24,000 to $48,000	Completed college or above	Public	0	0
48	1	104	0	7.14286	1 time per month	9	Male	0	1	0	0	0	0	$24,000 to $48,000	Completed college or above	Public	1	0
49	0	88	2	0.857143	1 time per week	9	Male	0	0	1	0	0	0	More than $48,000	Completed college or above	Private	0	0
50	1	128	0	13.1429	1 time per month	13	Female	0	0	1	0	0	0	Less than $24,000	Did not complete highschool	Public	1	0
51	0	113	0	7.14286	Never or <1 time per month	14	Female	0	0	0	0	1	0	More than $48,000	Completed college or above	Private	0	0
52	1	99	2	6.85714	Never or <1 time per month	10	Female	0	0	0	0	1	0	Less than $24,000	Completed college or above	Public	0	0
53	0	103	1	17.7143	2+ times per week	13	Female	0	0	1	0	0	0	$24,000 to $48,000	Some college or vocational training	Public	1	0
54	1	88	0	56	2+ times per week	7	NA	0	0	1	0	0	0	Less than $24,000	Some college or vocational training	Public	1	0
55	0	108	0	4.85714	Never or <1 time per month	9	Male	0	1	1	0	1	1	Less than $24,000	Some college or vocational training	Public	1	0
56	0	128	0	1.71429	1 time per month	14	Male	0	1	1	0	0	0	More than $48,000	Completed college or above	Public	0	0
57	1	85	0	37.7143	2+ times per week	9	Female	0	0	1	0	0	1	$24,000 to $48,000	Some college or vocational training	Public	1	0
58	1	110	0	94.8571	2+ times per week	10	Female	0	0	1	0	0	0	Less than $24,000	Some college or vocational training	Public	0	0
59	0	108	0	6	Never or <1 time per month	6	Female	0	0	1	0	0	1	More than $48,000	Some college or vocational training	Private	0	1
60	NA	96	0	0	NA	8	NA	NA	NA	NA	NA	NA	NA	NA	NA	Public	NA	0
61	1	108	0	56	Never or <1 time per month	9	Male	0	0	1	0	1	0	$24,000 to $48,000	Some college or vocational training	Public	1	0
62	0	128	0	10.8571	Never or <1 time per month	13	Male	0	0	0	0	1	0	More than $48,000	Completed high school/GED	Private	0	0
63	0	88	0	30	2+ times per week	7	Male	0	0	1	0	0	0	Less than $24,000	Some college or vocational training	Public	1	1
64	0	88	1	38.2857	Never or <1 time per month	8	Male	0	0	0	0	1	0	More than $48,000	Some college or vocational training	Private	0	0
65	0	108	3	4.57143	Never or <1 time per month	9	Male	0	0	1	0	0	0	More than $48,000	Completed college or above	Public	0	0
66	1	108	0	11.4286	2+ times per week	11	Female	0	0	1	0	1	0	$24,000 to $48,000	Completed college or above	Public	0	1
67	1	108	0	65.5714	Never or <1 time per month	12	Female	0	0	1	0	0	1	Less than $24,000	Completed high school/GED	Public	1	0
68	1	90	0	4.28571	Never or <1 time per month	7	Female	0	0	1	0	1	0	$24,000 to $48,000	Some college or vocational training	Public	1	0
69	1	91	1	2	Never or <1 time per month	10	Male	0	0	0	0	0	1	$24,000 to $48,000	Completed high school/GED	Public	0	0
70	1	128	0	52.8571	2+ times per week	13	Male	1	0	1	0	0	0	$24,000 to $48,000	Did not complete highschool	Public	0	0
71	1	108	8	28.5714	2+ times per week	7	Male	1	0	1	0	0	0	$24,000 to $48,000	Completed high school/GED	Public	0	0
72	1	75	9	97.4286	2+ times per week	9	Female	0	0	0	0	1	1	$24,000 to $48,000	Completed high school/GED	Public	0	0
73	1	108	0	37.4286	1 time per month	6	Female	0	0	1	0	0	0	More than $48,000	Completed college or above	Public	0	0
74	0	98	0	1.14286	Never or <1 time per month	11	Male	1	1	1	0	1	1	Less than $24,000	Completed college or above	Public	1	0
75	0	80	3	4.57143	Never or <1 time per month	12	Male	0	0	0	0	1	0	More than $48,000	Completed high school/GED	Private	0	0
76	1	128	0	2.28571	2+ times per week	14	Female	0	1	0	0	1	0	$24,000 to $48,000	Completed college or above	Public	1	1
77	1	108	1	4.57143	2+ times per week	8	Male	0	1	1	0	0	0	$24,000 to $48,000	Did not complete highschool	Private	0	1
78	0	123	0	18	1 time per month	15	Female	0	0	1	0	0	0	Less than $24,000	Completed high school/GED	Public	1	0
79	0	128	0	13.1429	Never or <1 time per month	13	Male	0	0	1	0	0	0	More than $48,000	Completed college or above	Public	0	0
80	1	104	1	4	1 time per week	7	Male	0	0	0	1	0	0	Less than $24,000	Did not complete highschool	Public	1	0
81	1	108	0	23.7143	Never or <1 time per month	12	Male	0	0	1	0	0	0	More than $48,000	Some college or vocational training	Private	0	0
82	1	82	0	105.143	1 time per week	7	Male	0	0	1	0	0	0	$24,000 to $48,000	Some college or vocational training	Private	0	0
83	1	128	0	12.2857	Never or <1 time per month	15	Male	0	0	1	0	1	1	$24,000 to $48,000	Some college or vocational training	Public	0	0
84	1	100	0	21.4286	Never or <1 time per month	7	Male	0	0	1	0	0	1	$24,000 to $48,000	Some college or vocational training	Public	0	0
85	1	99	2	5.71429	Never or <1 time per month	11	Female	0	0	0	0	1	0	$24,000 to $48,000	Some college or vocational training	Public	1	0
86	1	108	0	35.7143	2+ times per week	9	Female	NA	NA	NA	NA	NA	1	$24,000 to $48,000	Did not complete highschool	Public	0	0
87	1	108	0	32.2857	1 time every other week	12	Male	0	0	0	1	0	0	More than $48,000	Some college or vocational training	Private	0	0
88	0	100	0	4	1 time every other week	12	Female	0	0	0	0	1	0	$24,000 to $48,000	Completed college or above	Private	0	0
89	0	80	0	0	1 time per month	9	Female	0	0	1	0	1	1	Less than $24,000	Some college or vocational training	Public	1	0
90	0	84	0	2.85714	1 time per month	9	Male	0	0	1	0	0	0	Less than $24,000	Completed high school/GED	Public	0	0
91	1	66	0	7.14286	1 time per month	11	Male	0	0	1	0	0	0	Less than $24,000	Did not complete highschool	Public	1	0
92	1	100	4	0	Never or <1 time per month	8	Male	0	0	1	0	0	0	Less than $24,000	Did not complete highschool	NA	0	0
93	0	100	0	0	Never or <1 time per month	9	Male	0	0	0	0	1	0	More than $48,000	Completed college or above	Public	0	0
94	1	103	2	18.8571	1 time per week	10	Male	0	0	1	0	0	0	$24,000 to $48,000	Some college or vocational training	Public	0	0
95	0	100	2	5.42857	1 time every other week	9	Female	0	0	1	0	0	0	$24,000 to $48,000	Some college or vocational training	NA	0	1
96	1	103	0	8.85714	Never or <1 time per month	10	Male	1	1	0	0	1	1	More than $48,000	Completed college or above	Private	0	0
97	0	79	0	6.85714	Never or <1 time per month	9	Female	0	0	1	0	0	0	More than $48,000	Completed high school/GED	Public	1	0
98	1	104	1	10.8571	1 time per month	10	Male	0	0	1	0	0	0	$24,000 to $48,000	Completed college or above	Public	0	0
99	0	95	0	8.85714	1 time per month	10	Female	0	0	1	0	0	0	$24,000 to $48,000	Completed high school/GED	Public	0	0
100	1	81	2	8.28571	2+ times per week	9	Female	0	0	1	0	0	1	Less than $24,000	Completed college or above	Public	0	0
101	1	128	1	102.857	1 time per month	14	Female	0	0	1	0	0	0	$24,000 to $48,000	Did not complete highschool	Public	1	0
102	0	123	0	14	1 time per month	14	Male	0	0	1	0	0	0	More than $48,000	Some college or vocational training	Private	0	0
103	0	104	0	NA	2+ times per week	7	Female	0	0	1	0	0	1	$24,000 to $48,000	Completed college or above	Private	0	0
104	1	100	0	93.4286	Never or <1 time per month	13	Male	0	0	1	0	0	1	Less than $24,000	NA	Public	1	0
105	1	100	0	8	1 time per month	11	Male	0	0	0	0	1	0	Less than $24,000	Some college or vocational training	Public	1	0
106	0	76	0	2.85714	1 time per month	7	Female	0	0	1	0	0	0	NA	Completed high school/GED	Public	0	0
107	0	100	0	8.57143	Never or <1 time per month	10	Male	0	0	0	0	1	0	More than $48,000	Completed high school/GED	Private	0	0
108	NA	84	0	NA	NA	11	NA	NA	NA	NA	NA	NA	NA	NA	NA	Public	NA	0
109	0	108	0	4	Never or <1 time per month	NA	Female	0	0	0	0	0	1	Less than $24,000	Did not complete highschool	Public	1	0
110	0	70	0	0	1 time every other week	11	Male	0	1	1	0	1	0	More than $48,000	Some college or vocational training	Private	0	0
111	1	108	0	21.4286	1 time per month	10	Female	0	0	0	0	0	1	$24,000 to $48,000	Did not complete highschool	Public	0	0
112	1	90	0	12.8571	2+ times per week	7	Male	1	0	1	0	1	0	$24,000 to $48,000	Completed college or above	Public	1	1
113	1	128	1	9.14286	1 time per week	14	Male	0	0	0	0	0	1	$24,000 to $48,000	Completed college or above	Public	1	0
114	0	128	0	40	Never or <1 time per month	14	Male	0	0	1	0	0	1	$24,000 to $48,000	Some college or vocational training	Public	0	0
115	0	84	14	23.7143	Never or <1 time per month	9	Female	0	0	1	0	0	0	NA	Did not complete highschool	Public	0	1
116	1	108	0	1.14286	Never or <1 time per month	9	Female	0	0	1	0	1	0	$24,000 to $48,000	Completed college or above	Private	0	0
117	0	80	1	2.85714	Never or <1 time per month	9	Male	0	0	0	0	0	1	$24,000 to $48,000	Completed high school/GED	Public	0	0
118	1	100	0	13.1429	1 time per week	8	Male	0	1	1	0	1	1	Less than $24,000	Some college or vocational training	Public	1	0
119	0	108	0	4.14286	1 time every other week	NA	Female	0	1	0	0	0	0	More than $48,000	Completed college or above	NA	0	0
120	1	114	1	32.7143	2+ times per week	12	Female	0	0	1	0	0	0	$24,000 to $48,000	Some college or vocational training	Public	0	0
121	0	108	0	6.85714	Never or <1 time per month	10	Male	0	0	0	0	1	0	$24,000 to $48,000	Completed college or above	Public	0	0
122	0	96	0	0	Never or <1 time per month	8	Female	0	0	1	0	0	0	$24,000 to $48,000	Did not complete highschool	Public	1	0
123	1	103	0	8.57143	Never or <1 time per month	8	Female	0	0	1	0	0	0	Less than $24,000	Completed high school/GED	Public	1	0
124	0	98	0	0	Never or <1 time per month	10	Male	0	0	0	0	1	0	More than $48,000	Completed college or above	Private	0	0
125	1	108	0	54.8571	1 time per week	14	Female	0	1	1	0	0	0	Less than $24,000	Did not complete highschool	NA	0	0
126	1	128	0	8.57143	1 time per week	14	Female	0	0	1	0	0	1	Less than $24,000	Completed college or above	Public	1	1
127	1	128	0	60	1 time every other week	14	Female	0	0	1	0	0	0	Less than $24,000	Some college or vocational training	Public	0	0
128	0	95	0	6.85714	Never or <1 time per month	11	Female	0	0	0	0	1	0	More than $48,000	Completed college or above	Private	0	0
129	0	104	0	18.1429	1 time per month	7	Female	0	0	1	0	0	0	Less than $24,000	Completed high school/GED	Public	1	0
130	NA	96	0	5.28571	1 time every other week	7	Female	0	0	0	0	0	1	More than $48,000	Completed high school/GED	NA	1	0
131	0	88	0	2.85714	Never or <1 time per month	7	Female	0	0	1	0	1	0	Less than $24,000	Completed college or above	Public	1	0
132	1	92	1	5.42857	2+ times per week	11	Male	0	0	1	0	0	0	Less than $24,000	Completed high school/GED	Public	1	0
133	NA	100	1	15.7143	NA	8	Male	0	0	1	0	0	0	$24,000 to $48,000	Did not complete highschool	Public	0	0
134	1	88	2	65.5714	Never or <1 time per month	5	Female	0	0	1	0	0	1	Less than $24,000	Completed high school/GED	Public	1	0
135	1	108	1	2.14286	1 time per month	9	Female	0	0	1	0	1	0	More than $48,000	Some college or vocational training	Public	0	0
136	0	104	0	2.14286	Never or <1 time per month	8	Male	0	0	0	0	1	0	$24,000 to $48,000	Completed college or above	Public	1	0
137	0	100	0	33.4286	1 time per month	9	Female	0	0	1	0	0	0	$24,000 to $48,000	Completed college or above	Public	1	0
138	1	100	0	50.8571	2+ times per week	12	Male	0	0	1	0	0	0	$24,000 to $48,000	Some college or vocational training	NA	1	0
139	1	108	0	12	1 time per month	11	Female	0	0	1	0	0	0	$24,000 to $48,000	Some college or vocational training	Public	1	0
140	1	124	0	0.857143	NA	14	Male	NA	NA	NA	NA	NA	1	Less than $24,000	Did not complete highschool	Public	0	0
141	1	88	0	128	2+ times per week	12	Male	0	1	0	0	0	0	$24,000 to $48,000	Completed college or above	Public	1	0
142	0	104	0	2.28571	1 time per month	7	Female	0	1	0	0	0	0	$24,000 to $48,000	Completed college or above	Public	1	0
143	1	124	0	41.1429	1 time per week	15	Male	0	0	1	0	0	0	Less than $24,000	Completed high school/GED	Public	1	0
144	0	123	0	6	2+ times per week	13	Female	0	0	0	0	0	1	$24,000 to $48,000	Completed high school/GED	Public	0	0
145	0	108	0	3.85714	1 time per week	8	Female	0	0	1	0	1	0	More than $48,000	Completed college or above	Private	0	0
146	0	90	0	0	Never or <1 time per month	9	Male	0	0	0	0	1	0	More than $48,000	Completed college or above	Private	0	0
147	1	98	0	19.4286	2+ times per week	7	Female	0	0	0	0	1	0	Less than $24,000	Some college or vocational training	Public	0	1
148	0	80	0	0	Never or <1 time per month	6	Female	0	0	0	0	1	1	NA	Completed college or above	Private	0	0
149	1	103	0	8.85714	Never or <1 time per month	7	Male	0	0	0	0	0	1	$24,000 to $48,000	Did not complete highschool	NA	1	0
150	1	103	0	7.71429	Never or <1 time per month	9	Female	0	0	1	0	0	0	Less than $24,000	Some college or vocational training	Public	1	0
151	0	123	0	6.57143	1 time per month	14	Male	0	0	1	0	0	0	NA	Completed high school/GED	Public	0	0
152	1	128	3	29.4286	1 time per week	13	Male	0	0	0	0	1	0	$24,000 to $48,000	Some college or vocational training	Public	1	0
153	0	128	0	6.85714	Never or <1 time per month	15	Female	0	0	0	0	0	1	More than $48,000	Did not complete highschool	Public	0	0
154	1	113	0	NA	Never or <1 time per month	11	Male	0	0	1	0	0	0	$24,000 to $48,000	Some college or vocational training	Public	0	0
155	1	108	0	23.2857	2+ times per week	12	Female	0	0	1	0	0	0	Less than $24,000	Some college or vocational training	NA	1	0
156	1	93	1	4	1 time per month	9	Male	0	0	1	0	0	0	Less than $24,000	Completed high school/GED	Public	0	0
157	1	108	2	3	2+ times per week	9	Female	0	0	1	0	0	0	Less than $24,000	Completed college or above	NA	1	0
158	1	108	0	6	Never or <1 time per month	8	Male	0	0	1	0	0	0	$24,000 to $48,000	Some college or vocational training	Public	1	0
159	0	108	4	204.143	Never or <1 time per month	11	Male	0	0	1	0	0	0	Less than $24,000	Did not complete highschool	Public	0	0
160	NA	108	1	NA	NA	9	NA	NA	NA	NA	NA	NA	NA	NA	NA	Private	NA	0
161	0	90	0	7.28571	Never or <1 time per month	10	Male	0	0	0	0	1	1	$24,000 to $48,000	Completed college or above	Public	0	0
162	1	100	0	6	Never or <1 time per month	7	Female	NA	NA	NA	NA	NA	1	Less than $24,000	Some college or vocational training	Public	1	0
163	1	82	0	18.8571	1 time every other week	7	Male	1	1	0	0	1	0	More than $48,000	Some college or vocational training	Public	NA	0
164	0	100	0	4.85714	Never or <1 time per month	9	Female	0	0	1	0	0	0	Less than $24,000	Completed college or above	Public	1	0
165	1	96	1	2.14286	Never or <1 time per month	8	Female	0	0	1	0	0	1	More than $48,000	Completed college or above	Public	0	0
166	0	99	0	8.28571	Never or <1 time per month	11	Male	0	0	0	0	0	1	Less than $24,000	Completed college or above	Public	1	0
167	1	103	1	10	1 time per week	10	Female	0	0	1	0	1	0	Less than $24,000	Some college or vocational training	Public	1	0
168	0	108	0	0	Never or <1 time per month	12	Female	0	0	0	0	1	0	$24,000 to $48,000	Some college or vocational training	Public	1	0
169	0	108	5	3.71429	2+ times per week	8	Male	0	0	1	0	0	0	Less than $24,000	Did not complete highschool	Public	0	0
170	0	93	0	0	1 time every other week	7	Male	0	0	0	0	1	0	More than $48,000	Completed college or above	Public	0	0
171	1	100	0	15.1429	Never or <1 time per month	9	Male	NA	NA	NA	NA	NA	1	$24,000 to $48,000	Completed college or above	Public	0	0
172	1	91	0	2.85714	1 time per month	6	Male	0	0	1	0	0	0	Less than $24,000	Completed college or above	Public	1	0
173	0	108	2	0	1 time per month	10	Female	0	0	1	0	0	1	$24,000 to $48,000	Some college or vocational training	Public	1	0
174	0	108	0	11.2857	1 time every other week	10	Male	0	0	1	0	0	0	$24,000 to $48,000	Some college or vocational training	Public	1	0
175	0	128	0	8.71429	Never or <1 time per month	14	Male	0	0	1	0	1	0	Less than $24,000	Completed college or above	Public	1	0
176	1	128	0	8.28571	1 time per week	13	Female	0	0	1	0	0	0	$24,000 to $48,000	Some college or vocational training	Public	1	0
177	0	108	1	2.28571	Never or <1 time per month	10	Female	0	0	1	0	0	0	$24,000 to $48,000	Completed college or above	Public	1	0
178	0	103	0	6	1 time per month	13	Female	0	0	1	0	0	0	NA	Completed high school/GED	Public	0	1
179	0	124	8	2.85714	2+ times per week	14	Male	0	0	0	1	0	0	More than $48,000	Completed college or above	Public	0	1
180	1	100	0	2.57143	1 time every other week	8	Male	0	0	1	0	0	0	Less than $24,000	Some college or vocational training	Public	1	0
181	0	100	0	1.71429	2+ times per week	8	Female	0	0	0	0	1	0	$24,000 to $48,000	Completed college or above	Private	1	0
182	0	85	1	2.85714	Never or <1 time per month	11	Male	0	0	0	0	0	1	Less than $24,000	Did not complete highschool	Public	1	0
183	1	100	0	52.2857	Never or <1 time per month	8	Male	0	0	1	0	1	0	Less than $24,000	Did not complete highschool	Public	1	0
184	NA	128	0	10.4286	Never or <1 time per month	13	Female	0	0	1	0	0	1	Less than $24,000	Completed high school/GED	Public	0	0
185	1	98	0	6.85714	1 time every other week	11	Female	0	0	1	0	0	0	$24,000 to $48,000	Some college or vocational training	Public	1	0
186	NA	128	0	NA	NA	14	NA	NA	NA	NA	NA	NA	NA	NA	NA	Private	NA	0
187	0	103	0	1.71429	Never or <1 time per month	10	Female	0	0	1	0	0	0	$24,000 to $48,000	Did not complete highschool	Public	1	0
188	NA	119	0	NA	NA	11	NA	NA	NA	NA	NA	NA	NA	NA	NA	Public	NA	0
189	1	104	0	69.7143	NA	7	Female	0	0	1	0	0	0	$24,000 to $48,000	Completed college or above	Public	1	0
190	0	95	0	1.14286	Never or <1 time per month	7	Male	0	0	0	0	1	0	$24,000 to $48,000	Completed college or above	Private	0	0
191	0	86	0	0	Never or <1 time per month	9	Male	0	0	0	0	1	1	More than $48,000	Completed college or above	Private	0	0
192	0	104	0	0.857143	Never or <1 time per month	NA	Male	0	0	0	0	1	1	$24,000 to $48,000	Some college or vocational training	Public	0	0
193	NA	100	4	2.28571	1 time per month	NA	Female	0	0	1	0	0	0	Less than $24,000	Completed high school/GED	Public	0	0
194	1	108	1	32	2+ times per week	12	Male	0	0	1	0	0	0	Less than $24,000	Completed high school/GED	Public	1	0
195	1	120	2	49.7143	2+ times per week	11	Female	0	0	1	0	1	0	$24,000 to $48,000	Completed college or above	Public	1	0
196	0	108	0	10.2857	Never or <1 time per month	10	Female	0	0	0	0	1	0	Less than $24,000	Some college or vocational training	Public	0	0
197	1	99	0	4.28571	Never or <1 time per month	9	Male	0	0	0	0	0	1	Less than $24,000	Did not complete highschool	Public	1	0
198	1	100	4	0	2+ times per week	11	Female	1	0	1	0	0	0	More than $48,000	Some college or vocational training	Private	1	0
199	1	108	0	2.85714	Never or <1 time per month	10	Male	0	0	1	0	0	0	$24,000 to $48,000	Completed high school/GED	Public	1	0
200	0	92	0	0.857143	Never or <1 time per month	8	Female	0	0	1	0	0	1	More than $48,000	Completed college or above	Private	0	0
201	1	80	0	11.4286	2+ times per week	10	Male	0	0	1	0	0	0	Less than $24,000	Some college or vocational training	Public	1	0
202	NA	98	1	0	Never or <1 time per month	10	Male	0	0	1	0	0	1	Less than $24,000	Completed high school/GED	Public	0	0
203	1	108	11	2	1 time every other week	9	Male	0	0	0	0	0	1	$24,000 to $48,000	Did not complete highschool	Public	0	1
204	1	113	0	16.8571	2+ times per week	10	Female	0	0	1	0	1	0	Less than $24,000	Completed high school/GED	Public	0	1
205	1	103	0	6.85714	Never or <1 time per month	8	Male	0	1	0	0	1	0	More than $48,000	Completed college or above	NA	0	0
206	1	104	0	4.28571	Never or <1 time per month	8	Female	0	0	1	0	0	0	$24,000 to $48,000	Did not complete highschool	Public	1	0
207	0	104	0	6.71429	Never or <1 time per month	10	Female	0	0	0	1	0	0	More than $48,000	Some college or vocational training	Private	0	0
208	0	108	0	1.14286	Never or <1 time per month	11	Male	0	0	1	0	0	0	Less than $24,000	Some college or vocational training	Public	1	1
209	0	108	0	4.57143	1 time every other week	13	Female	0	0	0	0	0	1	Less than $24,000	Completed college or above	Public	0	0
210	0	128	0	2	Never or <1 time per month	15	Female	0	0	0	0	0	1	Less than $24,000	Completed high school/GED	Public	0	0
211	NA	110	0	20	NA	12	Male	0	0	0	0	1	1	NA	Completed high school/GED	Public	0	0
212	1	104	1	5.14286	2+ times per week	10	Male	0	0	1	0	0	0	Less than $24,000	Completed high school/GED	Public	1	0
213	0	90	0	5.42857	Never or <1 time per month	11	Male	0	1	0	0	0	1	More than $48,000	Completed college or above	Private	0	0
214	1	108	0	19.5714	Never or <1 time per month	9	Male	0	0	1	0	0	0	Less than $24,000	Did not complete highschool	Public	1	0
215	1	98	0	0	Never or <1 time per month	10	Female	1	0	1	0	1	0	More than $48,000	Some college or vocational training	Private	0	0
216	1	104	0	9.14286	1 time every other week	8	Female	0	0	1	0	0	1	$24,000 to $48,000	Completed high school/GED	Public	1	0
217	0	128	0	4	Never or <1 time per month	12	Male	0	0	0	0	0	1	$24,000 to $48,000	Completed high school/GED	Public	0	0
218	1	108	0	5.14286	1 time per month	8	Female	0	0	1	0	0	0	Less than $24,000	Completed high school/GED	Public	1	0
219	0	96	0	0.857143	Never or <1 time per month	7	Male	0	0	0	0	1	1	$24,000 to $48,000	Completed high school/GED	Public	0	0
220	1	123	1	25.1429	1 time every other week	15	Female	0	0	0	0	0	0	$24,000 to $48,000	Did not complete highschool	Public	0	1
221	0	94	0	NA	Never or <1 time per month	8	Male	0	0	1	0	0	0	$24,000 to $48,000	NA	Public	1	0
222	1	128	0	41.4286	Never or <1 time per month	15	Male	0	0	1	0	0	0	Less than $24,000	Some college or vocational training	Public	0	0
223	1	90	1	26	Never or <1 time per month	11	Male	0	0	1	0	0	1	$24,000 to $48,000	Completed high school/GED	Public	0	0
224	0	108	0	0.857143	1 time per week	10	Female	1	1	0	0	0	0	More than $48,000	Completed college or above	Public	0	0
225	1	104	0	2.85714	1 time per month	10	Female	0	0	1	0	1	0	Less than $24,000	Some college or vocational training	Public	1	0
226	1	115	0	18	Never or <1 time per month	12	Male	0	0	1	0	0	0	Less than $24,000	Did not complete highschool	Public	0	1
227	0	104	2	6	1 time per month	8	Female	0	0	0	0	1	0	More than $48,000	Completed college or above	Private	0	0
228	1	108	0	1.71429	1 time every other week	7	Male	0	0	1	0	1	1	More than $48,000	Completed high school/GED	Public	0	0
229	0	128	0	88	Never or <1 time per month	13	Male	0	0	1	0	0	0	More than $48,000	Some college or vocational training	Public	0	0
230	1	90	4	0	Never or <1 time per month	7	Female	0	0	0	0	1	0	$24,000 to $48,000	Completed high school/GED	Public	0	0
231	1	108	1	0	1 time per month	9	Male	1	0	1	0	1	0	$24,000 to $48,000	Some college or vocational training	Private	0	0
232	0	108	0	0	Never or <1 time per month	15	Female	0	0	1	0	0	0	More than $48,000	Completed college or above	Private	0	0
233	0	85	1	1.14286	1 time per month	11	Female	1	0	1	0	0	1	NA	NA	Public	0	0
234	1	128	2	9.71429	1 time per month	12	Female	0	0	1	0	0	0	$24,000 to $48,000	Completed college or above	Public	1	1
235	1	88	0	2	Never or <1 time per month	7	Female	0	0	1	0	0	0	Less than $24,000	Completed college or above	Public	1	0
236	0	123	2	5.42857	Never or <1 time per month	11	Female	0	0	1	0	0	0	Less than $24,000	Completed high school/GED	NA	1	0
237	1	95	0	6.28571	1 time every other week	9	Female	0	0	1	0	0	0	Less than $24,000	Some college or vocational training	Public	1	0
238	1	108	2	2.28571	1 time every other week	9	Female	0	0	0	0	0	1	$24,000 to $48,000	Some college or vocational training	Public	1	0
239	1	104	2	12.8571	Never or <1 time per month	7	Male	0	1	0	0	0	1	Less than $24,000	Completed high school/GED	Private	1	1
240	0	113	0	0	Never or <1 time per month	11	Female	0	0	1	0	1	0	More than $48,000	Completed college or above	Public	0	0
241	1	104	0	18.5714	NA	9	Male	0	0	1	0	0	0	Less than $24,000	Did not complete highschool	Public	1	0
242	0	103	8	60	1 time per month	10	Female	0	0	1	0	0	0	Less than $24,000	Some college or vocational training	Public	1	0
243	0	96	0	0	1 time per month	9	Male	0	0	0	0	0	1	Less than $24,000	Did not complete highschool	Public	0	0
244	NA	90	0	NA	1 time per week	7	Female	0	0	0	0	0	0	Less than $24,000	Some college or vocational training	Public	1	0
245	1	128	6	10	Never or <1 time per month	15	Male	0	0	1	0	0	1	$24,000 to $48,000	Some college or vocational training	Public	0	1
246	1	81	0	8	Never or <1 time per month	13	Female	0	0	0	0	1	0	$24,000 to $48,000	Some college or vocational training	Public	1	1
247	1	98	0	8.71429	1 time every other week	9	Female	0	0	1	0	1	0	$24,000 to $48,000	Some college or vocational training	NA	1	0
248	1	75	6	1.14286	2+ times per week	9	Female	0	0	1	0	0	1	$24,000 to $48,000	Some college or vocational training	Public	0	0
249	0	100	0	10.7143	Never or <1 time per month	9	Male	0	0	0	0	1	0	More than $48,000	Completed college or above	Public	0	0
250	1	118	1	5.42857	1 time per month	13	Female	0	0	0	0	0	1	$24,000 to $48,000	Did not complete highschool	Public	1	0
251	1	108	0	0	Never or <1 time per month	10	Female	0	0	0	0	1	1	Less than $24,000	Some college or vocational training	Public	1	0
252	0	108	0	1.14286	Never or <1 time per month	9	Female	0	0	0	0	1	0	More than $48,000	Completed college or above	Private	0	0
253	1	63	10	40.5714	Never or <1 time per month	6	Female	0	0	0	0	1	0	More than $48,000	Some college or vocational training	Public	1	0
254	1	100	4	14.2857	Never or <1 time per month	7	Female	0	0	0	0	1	0	$24,000 to $48,000	Did not complete highschool	Public	0	0
255	0	100	0	5.71429	Never or <1 time per month	NA	Female	0	0	1	0	0	0	$24,000 to $48,000	Did not complete highschool	Public	1	0
256	0	128	0	5.71429	1 time per week	11	Female	0	0	1	0	0	0	$24,000 to $48,000	Some college or vocational training	Public	0	0
257	1	123	0	38.8571	2+ times per week	13	Male	0	0	0	0	0	0	$24,000 to $48,000	Did not complete highschool	Public	0	0
258	NA	108	0	NA	NA	8	NA	NA	NA	NA	NA	NA	NA	NA	NA	Public	NA	0
259	0	128	0	33.1429	Never or <1 time per month	13	Male	0	1	1	1	0	1	Less than $24,000	Completed high school/GED	Public	0	0
260	0	113	0	5.71429	1 time per month	13	Male	0	0	1	0	0	0	Less than $24,000	Completed high school/GED	Public	0	1
261	0	108	3	7.42857	Never or <1 time per month	9	Male	0	0	1	0	0	0	More than $48,000	Completed college or above	Private	0	0
262	0	86	0	43.1429	Never or <1 time per month	11	Male	0	0	1	0	0	0	NA	Did not complete highschool	Public	0	1
263	0	100	0	8	1 time per week	6	Female	0	0	1	0	0	0	$24,000 to $48,000	Some college or vocational training	Public	0	0
264	0	100	0	0	Never or <1 time per month	8	Female	0	0	1	0	0	0	Less than $24,000	Some college or vocational training	Public	1	0
265	1	103	0	2.85714	2+ times per week	11	Male	0	0	1	0	1	0	Less than $24,000	Some college or vocational training	Public	1	0
266	0	108	4	3.85714	Never or <1 time per month	8	Female	0	0	0	0	1	0	More than $48,000	Some college or vocational training	Private	0	1
267	0	128	0	18.8571	1 time per week	16	Female	0	0	1	0	0	0	$24,000 to $48,000	Did not complete highschool	Public	1	1
268	1	123	1	NA	2+ times per week	12	Female	0	0	0	0	0	1	Less than $24,000	Did not complete highschool	Public	1	0
269	1	99	0	29.7143	2+ times per week	9	Female	0	0	1	0	0	0	Less than $24,000	Some college or vocational training	Public	1	1
270	1	99	0	41.7143	Never or <1 time per month	9	Female	0	0	1	0	0	0	$24,000 to $48,000	Some college or vocational training	Public	1	0
271	1	118	0	17.1429	1 time every other week	13	Female	0	0	1	0	0	0	Less than $24,000	Some college or vocational training	Public	1	0
272	1	128	0	11.7143	2+ times per week	12	Female	0	0	1	0	0	0	Less than $24,000	Completed college or above	Public	1	0
273	1	108	0	3.42857	Never or <1 time per month	9	Male	NA	NA	NA	NA	NA	1	$24,000 to $48,000	Completed high school/GED	Public	1	0
274	1	128	0	6.42857	1 time every other week	12	Female	0	0	1	0	0	0	Less than $24,000	Completed high school/GED	Public	0	0
275	0	108	0	0.857143	Never or <1 time per month	11	Female	0	0	0	0	0	1	$24,000 to $48,000	Completed high school/GED	Public	1	0
276	0	99	0	6.85714	1 time per month	9	Male	0	0	1	0	1	0	Less than $24,000	Completed college or above	Public	1	0
277	0	128	0	3.42857	1 time per week	14	Female	0	0	0	0	0	1	More than $48,000	Some college or vocational training	Public	1	0
278	0	94	0	1.14286	Never or <1 time per month	9	Female	0	0	1	0	0	0	More than $48,000	Some college or vocational training	Public	0	0
279	0	108	0	5.71429	Never or <1 time per month	11	Female	NA	NA	NA	NA	NA	0	$24,000 to $48,000	Completed high school/GED	Public	NA	0
280	1	108	0	1.14286	1 time per month	NA	Female	0	0	1	0	0	0	NA	Completed high school/GED	Public	0	1
281	0	108	0	1.71429	Never or <1 time per month	12	Female	0	0	1	0	0	0	Less than $24,000	Some college or vocational training	Public	1	0
282	0	115	0	3.42857	Never or <1 time per month	12	Male	0	0	0	0	0	1	$24,000 to $48,000	Some college or vocational training	Public	0	0
283	1	108	0	7.14286	2+ times per week	8	Female	0	0	1	0	0	0	$24,000 to $48,000	Some college or vocational training	Private	0	0
284	1	92	0	10.2857	1 time every other week	9	Female	0	0	0	0	1	0	$24,000 to $48,000	Completed college or above	Public	0	0
285	1	73	0	14.8571	1 time per week	9	Female	0	0	0	0	0	1	More than $48,000	Did not complete highschool	NA	0	0
286	1	108	0	6.57143	1 time per month	11	Male	0	0	0	0	0	1	$24,000 to $48,000	Completed high school/GED	Public	0	0
287	0	103	0	6.85714	Never or <1 time per month	7	Male	0	0	0	0	1	0	More than $48,000	Completed college or above	NA	0	0
288	1	108	0	10	Never or <1 time per month	9	Female	0	0	1	0	1	0	More than $48,000	Completed college or above	Private	0	0
289	1	104	6	11.4286	Never or <1 time per month	6	Female	1	1	0	0	1	0	More than $48,000	Some college or vocational training	Public	0	1
290	0	128	0	20.1429	1 time every other week	7	Female	0	0	1	0	0	1	Less than $24,000	Some college or vocational training	Public	0	0
291	0	108	6	1.14286	Never or <1 time per month	9	Male	0	0	0	0	1	1	Less than $24,000	NA	Public	1	0
292	1	77	0	2.85714	NA	9	Male	0	0	0	0	1	1	$24,000 to $48,000	Completed high school/GED	Public	1	0
293	1	100	0	23.1429	2+ times per week	10	Female	0	0	1	0	0	0	Less than $24,000	Completed high school/GED	Public	0	0
294	1	108	2	10.5714	1 time per week	10	Female	0	0	1	0	0	1	$24,000 to $48,000	Did not complete highschool	Private	1	0
295	0	108	0	5	1 time per month	9	Female	1	0	1	0	0	1	More than $48,000	Completed college or above	Public	0	0
296	NA	108	0	20.4286	1 time per month	13	Female	0	0	0	0	0	1	Less than $24,000	Did not complete highschool	Public	0	0
297	1	67	0	18	1 time every other week	9	Female	0	0	0	0	1	1	Less than $24,000	Did not complete highschool	Public	1	0
298	1	103	0	20	Never or <1 time per month	9	Female	0	0	0	0	0	1	$24,000 to $48,000	Did not complete highschool	Public	0	0
299	1	128	0	0	Never or <1 time per month	13	Male	0	0	0	0	0	1	Less than $24,000	Did not complete highschool	Public	0	0
300	1	108	0	8.85714	1 time per week	7	Female	0	0	0	0	1	1	More than $48,000	Completed college or above	Private	0	0
301	1	128	1	22.8571	2+ times per week	14	Female	0	0	1	0	0	1	Less than $24,000	Completed high school/GED	Public	0	0
302	0	95	0	15.4286	1 time per week	7	Female	0	0	0	0	1	0	More than $48,000	Some college or vocational training	Public	0	1
303	0	103	1	32.2857	1 time per month	9	Male	0	0	0	1	0	0	$24,000 to $48,000	Some college or vocational training	Private	0	0
304	0	128	0	28.5714	2+ times per week	12	Male	0	0	1	0	0	0	Less than $24,000	Some college or vocational training	Public	0	0
305	NA	128	1	40.2857	Never or <1 time per month	14	Female	0	0	1	0	0	0	NA	Did not complete highschool	NA	0	0
306	0	100	1	7.57143	1 time every other week	8	Female	0	0	0	0	0	1	Less than $24,000	Did not complete highschool	Public	1	0
307	1	98	1	15.7143	2+ times per week	11	Female	0	0	1	0	0	1	Less than $24,000	Did not complete highschool	Public	1	0
308	0	98	0	34	2+ times per week	10	Female	0	0	1	0	0	1	$24,000 to $48,000	Some college or vocational training	Private	0	0
309	0	80	1	4	Never or <1 time per month	7	Female	0	0	1	0	0	1	Less than $24,000	Did not complete highschool	Public	1	0
310	1	100	3	41.1429	2+ times per week	13	Female	0	0	1	0	0	0	$24,000 to $48,000	Completed high school/GED	Public	1	0
311	1	108	0	4	2+ times per week	7	Male	0	1	1	0	0	0	$24,000 to $48,000	Did not complete highschool	Private	0	1
312	1	123	0	15.8571	Never or <1 time per month	15	Male	0	0	1	0	0	1	$24,000 to $48,000	Completed high school/GED	Public	0	0
313	1	108	8	4.57143	1 time per month	9	Male	0	0	1	0	0	1	Less than $24,000	Did not complete highschool	Public	0	0
314	0	128	0	102.143	2+ times per week	12	Male	0	0	1	0	0	0	$24,000 to $48,000	Did not complete highschool	Public	0	0
315	1	118	0	0	Never or <1 time per month	11	Female	0	0	0	0	1	0	$24,000 to $48,000	Completed college or above	Private	0	0
316	1	108	0	4.57143	Never or <1 time per month	12	Male	0	0	1	0	0	1	Less than $24,000	Did not complete highschool	Public	1	0
317	0	128	0	5.42857	Never or <1 time per month	15	Female	0	1	0	1	1	0	More than $48,000	Some college or vocational training	Private	0	0
318	NA	90	0	NA	NA	9	NA	NA	NA	NA	NA	NA	NA	NA	NA	Public	NA	1
319	0	128	0	0	1 time per month	15	Female	0	0	1	0	0	0	More than $48,000	Completed college or above	Public	0	0
320	0	94	0	7.42857	Never or <1 time per month	9	Female	0	0	0	0	1	0	$24,000 to $48,000	Completed high school/GED	Public	0	1
321	0	108	0	8.85714	1 time every other week	10	Male	0	0	0	0	1	0	Less than $24,000	Completed high school/GED	Public	1	1
322	1	95	0	21.1429	1 time per week	9	Female	0	0	1	0	0	0	Less than $24,000	Did not complete highschool	Public	1	0
323	1	113	1	8.57143	1 time every other week	14	Female	0	0	1	0	0	0	$24,000 to $48,000	Some college or vocational training	Public	1	1
324	1	79	12	20	2+ times per week	6	Male	0	0	1	0	0	0	Less than $24,000	Completed high school/GED	Public	1	0
325	0	108	10	2.14286	Never or <1 time per month	7	Female	0	0	1	0	0	0	More than $48,000	Completed high school/GED	Public	1	0
326	1	128	0	9.14286	Never or <1 time per month	15	Male	0	0	1	0	0	1	Less than $24,000	Some college or vocational training	Public	1	0
327	NA	89	7	7.42857	1 time per month	7	Female	0	0	1	0	0	1	NA	Completed high school/GED	Public	1	0
328	1	103	7	0.857143	NA	7	Female	0	0	1	0	0	0	Less than $24,000	Completed college or above	Public	0	0
329	NA	124	2	14.5714	1 time per month	15	Female	0	0	1	0	1	0	Less than $24,000	Did not complete highschool	Public	1	0
330	1	128	2	11.4286	2+ times per week	13	Female	0	0	1	0	0	0	NA	Completed high school/GED	Public	1	0
331	1	103	2	18.5714	2+ times per week	13	Female	0	0	1	0	0	0	Less than $24,000	Completed college or above	Public	0	0
332	0	108	0	24.2857	Never or <1 time per month	15	Male	0	0	1	0	0	0	$24,000 to $48,000	Some college or vocational training	Public	1	1
333	1	128	0	15.4286	Never or <1 time per month	13	Male	0	0	1	0	0	0	Less than $24,000	Did not complete highschool	Public	1	0
334	0	128	0	4.28571	Never or <1 time per month	15	Male	0	0	0	0	0	1	Less than $24,000	Completed high school/GED	Public	0	0
335	1	108	3	1.71429	Never or <1 time per month	8	Male	0	0	1	0	0	0	$24,000 to $48,000	Some college or vocational training	Public	1	1
336	1	104	1	5.71429	Never or <1 time per month	12	Male	0	1	1	0	0	0	Less than $24,000	Did not complete highschool	Public	1	0
337	0	92	0	8.28571	2+ times per week	7	Female	0	0	0	0	0	1	$24,000 to $48,000	Completed high school/GED	Public	0	0
338	0	89	0	0.857143	Never or <1 time per month	7	Female	0	0	1	0	0	0	Less than $24,000	Completed high school/GED	Public	0	0
339	1	100	1	NA	NA	9	Male	0	0	1	0	0	0	Less than $24,000	Completed college or above	Public	1	0
340	0	100	0	0	Never or <1 time per month	9	Female	0	0	1	0	0	0	More than $48,000	Some college or vocational training	Public	0	0
341	1	113	1	12.8571	1 time per month	12	Female	0	0	1	0	0	0	$24,000 to $48,000	Completed college or above	Public	1	0
342	0	75	5	10.8571	Never or <1 time per month	9	Female	0	0	1	0	0	1	Less than $24,000	Some college or vocational training	Public	0	0
343	1	94	6	16.5714	1 time every other week	11	Male	0	0	1	0	0	0	$24,000 to $48,000	Some college or vocational training	Public	1	1
344	1	108	2	10.2857	1 time per month	13	Female	0	0	1	0	0	0	$24,000 to $48,000	Completed college or above	Public	1	0
345	0	94	0	12.5714	1 time per week	8	Male	0	1	1	0	1	0	More than $48,000	Some college or vocational training	Private	0	0
346	1	94	6	48.8571	1 time every other week	10	Female	0	0	1	0	0	0	Less than $24,000	Did not complete highschool	Public	0	1
347	0	128	12	4.57143	2+ times per week	15	Female	0	0	1	0	0	0	Less than $24,000	Did not complete highschool	Private	0	0
348	1	108	0	2.85714	1 time every other week	9	Female	NA	NA	NA	NA	NA	1	$24,000 to $48,000	Some college or vocational training	Public	1	0
349	0	108	0	0	Never or <1 time per month	13	Male	0	0	1	0	0	0	Less than $24,000	Did not complete highschool	Public	0	0
350	1	128	0	7.71429	Never or <1 time per month	11	Female	0	0	0	0	1	1	$24,000 to $48,000	Completed high school/GED	Public	0	0
351	1	85	0	6.85714	1 time per week	9	Female	0	0	0	0	1	1	More than $48,000	Completed college or above	Private	0	0
352	1	85	1	12	2+ times per week	7	Male	0	0	0	0	1	0	NA	Did not complete highschool	Public	1	0
353	1	78	1	10.2857	Never or <1 time per month	7	Male	0	0	1	0	0	0	$24,000 to $48,000	Completed high school/GED	Public	0	0
354	1	80	5	320	2+ times per week	6	Male	0	0	1	0	0	0	Less than $24,000	Completed college or above	Public	1	0
355	0	128	0	NA	NA	11	Male	0	0	0	0	0	0	$24,000 to $48,000	Completed high school/GED	Public	1	0
356	1	88	0	2.28571	1 time per month	7	Male	0	0	1	0	0	0	Less than $24,000	Completed high school/GED	Public	1	0
357	1	108	0	3.71429	Never or <1 time per month	8	Male	0	0	1	0	1	1	More than $48,000	Completed college or above	Private	0	0
358	1	92	0	36.2857	Never or <1 time per month	7	Male	0	0	0	0	0	1	Less than $24,000	Did not complete highschool	NA	0	0
359	1	96	0	28.4286	Never or <1 time per month	7	Male	0	0	0	0	0	1	Less than $24,000	Did not complete highschool	Public	0	0
360	1	90	2	316	1 time every other week	9	Male	0	0	1	0	0	0	$24,000 to $48,000	Some college or vocational training	Private	0	0
361	0	128	0	56	Never or <1 time per month	15	Male	0	0	0	0	0	1	$24,000 to $48,000	Did not complete highschool	Public	1	0
362	0	80	0	8	1 time per month	7	Female	0	0	1	0	0	0	More than $48,000	Some college or vocational training	Public	0	0
363	0	108	0	0	Never or <1 time per month	9	Female	0	0	0	0	0	1	$24,000 to $48,000	Did not complete highschool	Public	0	0
364	0	99	0	0	1 time every other week	11	Male	0	0	1	0	0	1	$24,000 to $48,000	Some college or vocational training	Public	1	0
365	1	128	0	4.57143	1 time per week	15	Male	0	0	1	0	0	0	$24,000 to $48,000	Completed high school/GED	Public	0	0
366	1	108	0	0	1 time per week	13	Male	0	0	1	0	0	1	$24,000 to $48,000	Did not complete highschool	Public	1	0
367	0	108	1	124.857	Never or <1 time per month	12	Female	0	0	1	0	0	0	$24,000 to $48,000	Completed college or above	Private	0	0
368	0	113	0	1.71429	Never or <1 time per month	15	Male	0	0	0	0	1	0	More than $48,000	Completed college or above	Private	0	0
369	0	94	0	0	Never or <1 time per month	12	Male	NA	NA	NA	NA	NA	1	NA	Completed high school/GED	NA	0	0
370	1	108	0	272	2+ times per week	8	Male	NA	NA	NA	NA	NA	1	Less than $24,000	Some college or vocational training	Public	1	0
371	1	118	0	8.85714	1 time per week	14	Male	0	0	0	0	1	0	Less than $24,000	Some college or vocational training	Public	1	0
372	1	128	0	3	1 time per month	14	Male	0	0	0	0	1	1	$24,000 to $48,000	Completed high school/GED	Public	0	0
373	0	108	0	2.57143	Never or <1 time per month	13	Female	0	0	1	0	0	0	NA	Completed high school/GED	Public	1	0
374	0	113	0	18.2857	1 time per week	13	Female	0	0	1	0	0	0	Less than $24,000	Completed high school/GED	Public	1	0
375	0	52	0	8	1 time per week	10	Male	0	0	1	0	0	0	$24,000 to $48,000	Completed high school/GED	Public	0	0
376	1	108	4	18.2857	2+ times per week	8	Female	0	0	1	0	0	1	$24,000 to $48,000	Some college or vocational training	Public	0	0
377	1	128	5	64.2857	1 time per month	14	Male	0	0	1	0	0	0	NA	Completed high school/GED	NA	1	0
378	1	128	0	17.1429	1 time per month	13	Male	0	0	1	0	0	0	$24,000 to $48,000	Completed high school/GED	Public	1	1
379	1	90	0	39.4286	1 time per month	9	Female	1	0	1	0	1	0	$24,000 to $48,000	Some college or vocational training	Public	1	0
380	1	108	0	23.7143	1 time per month	9	Male	0	0	1	0	0	0	$24,000 to $48,000	Completed high school/GED	Public	1	1
381	1	84	0	1.14286	1 time every other week	7	Male	0	0	1	0	0	0	Less than $24,000	Some college or vocational training	Public	NA	0
382	0	108	0	8.28571	2+ times per week	9	Female	0	0	1	0	0	0	NA	Completed high school/GED	Public	0	0
383	0	113	3	16	2+ times per week	14	Female	0	0	1	0	0	0	$24,000 to $48,000	Some college or vocational training	Public	0	0
384	0	104	0	10.1429	Never or <1 time per month	8	Female	0	0	1	0	0	0	Less than $24,000	Completed college or above	Public	1	0
385	1	108	0	11.1429	2+ times per week	7	Female	0	0	1	1	0	0	Less than $24,000	Completed high school/GED	Public	1	1
386	1	120	0	0.857143	Never or <1 time per month	13	Female	0	0	1	0	0	1	Less than $24,000	Completed college or above	Public	1	0
387	1	108	1	15.2857	1 time per week	13	Female	0	0	0	1	1	1	Less than $24,000	Completed high school/GED	Public	1	0
388	1	96	3	3	1 time every other week	8	Male	0	0	1	1	0	0	Less than $24,000	Completed high school/GED	Public	1	1
389	1	128	0	0	1 time per week	13	Male	0	0	1	0	0	0	$24,000 to $48,000	Some college or vocational training	Public	1	1
390	0	80	0	0	Never or <1 time per month	7	Male	NA	NA	NA	NA	NA	1	NA	Some college or vocational training	Private	0	0
391	1	128	2	55.7143	2+ times per week	14	Male	0	0	1	0	0	0	$24,000 to $48,000	Some college or vocational training	Public	0	0
392	0	108	0	0	Never or <1 time per month	13	Male	0	0	1	0	0	0	More than $48,000	Completed college or above	Public	1	0
393	0	72	0	0.857143	Never or <1 time per month	8	Female	0	0	1	0	1	0	$24,000 to $48,000	Some college or vocational training	Private	0	0
394	0	100	0	2.57143	1 time per month	6	Female	0	0	0	0	0	1	Less than $24,000	Did not complete highschool	Public	0	0
395	1	108	3	7.71429	1 time per month	8	Male	0	0	0	0	0	1	Less than $24,000	Completed college or above	Public	0	0
396	0	85	0	NA	1 time per month	8	Female	0	0	1	0	0	0	Less than $24,000	Completed high school/GED	NA	0	0
397	1	108	1	0	Never or <1 time per month	7	Female	0	0	1	0	0	1	Less than $24,000	Completed high school/GED	Public	1	0
398	1	98	0	28	NA	9	Male	0	0	0	0	0	1	More than $48,000	Completed high school/GED	Public	0	0
399	1	108	0	0.857143	1 time per week	8	Male	0	0	1	0	0	1	More than $48,000	Completed high school/GED	Public	0	0
400	0	104	0	7.42857	1 time per month	4	Male	0	0	0	0	1	0	$24,000 to $48,000	Completed high school/GED	Public	1	0
401	0	108	0	0	Never or <1 time per month	8	Male	0	0	0	0	0	1	More than $48,000	Some college or vocational training	Public	0	0
402	1	108	0	17.7143	2+ times per week	10	Male	0	0	1	0	0	1	$24,000 to $48,000	Completed high school/GED	Public	0	0
403	1	128	0	31.7143	Never or <1 time per month	15	Male	0	0	1	0	0	1	Less than $24,000	Did not complete highschool	Public	0	0
404	0	98	0	9.71429	1 time every other week	10	Female	NA	NA	NA	NA	NA	1	$24,000 to $48,000	Completed high school/GED	Public	0	0
405	1	88	0	10.2857	1 time per month	11	Female	NA	NA	NA	NA	NA	1	Less than $24,000	Did not complete highschool	Public	1	1
406	NA	128	0	0	2+ times per week	13	Male	0	0	0	0	0	1	Less than $24,000	Did not complete highschool	Public	1	1
407	NA	96	1	16	NA	9	Female	0	0	1	0	0	0	Less than $24,000	Did not complete highschool	Public	0	0
408	1	128	0	8.85714	1 time per month	15	Female	0	0	1	0	0	0	Less than $24,000	Did not complete highschool	Public	1	0
409	NA	128	0	NA	NA	15	NA	0	0	0	0	0	1	NA	NA	Public	0	0
410	1	100	4	3.71429	Never or <1 time per month	8	Male	0	0	0	0	1	0	More than $48,000	Completed college or above	Public	0	1
411	1	99	2	34	Never or <1 time per month	13	Male	0	1	0	0	0	1	$24,000 to $48,000	Some college or vocational training	Public	0	1
412	0	95	0	3.71429	2+ times per week	8	Male	0	0	1	0	0	0	More than $48,000	Some college or vocational training	Public	0	0
413	0	108	0	4	1 time per month	8	Female	0	0	1	0	0	1	$24,000 to $48,000	Some college or vocational training	Public	0	0
414	0	100	4	10.8571	2+ times per week	7	Male	0	0	0	1	0	0	$24,000 to $48,000	Completed high school/GED	Public	1	0
415	1	94	0	46	1 time per month	10	Female	0	0	1	0	0	0	Less than $24,000	Completed college or above	Public	0	1
416	0	100	0	0	Never or <1 time per month	11	Female	0	0	0	0	1	0	More than $48,000	Completed college or above	Private	0	0
417	1	93	6	254.286	Never or <1 time per month	NA	Male	0	1	0	0	0	0	NA	Completed college or above	Public	1	1
418	1	108	0	10.2857	1 time per month	9	Female	0	0	0	0	1	1	More than $48,000	Some college or vocational training	Public	0	0
419	0	108	0	4	Never or <1 time per month	15	Male	0	0	1	0	0	0	Less than $24,000	Some college or vocational training	Public	1	0
420	0	100	0	0	Never or <1 time per month	9	Male	0	0	0	0	0	1	Less than $24,000	Did not complete highschool	Public	1	0
421	0	72	1	3.71429	1 time every other week	11	Male	0	0	0	0	0	1	More than $48,000	Completed college or above	Public	0	1
422	1	128	1	16	Never or <1 time per month	15	Female	0	0	1	0	0	0	Less than $24,000	Did not complete highschool	Public	1	1
423	0	128	0	4.14286	NA	9	Female	0	0	0	0	0	1	Less than $24,000	Completed high school/GED	Public	1	0
424	0	88	0	NA	1 time every other week	7	Female	0	0	0	0	0	1	Less than $24,000	Completed high school/GED	Public	1	0
425	0	104	2	14.2857	2+ times per week	9	Male	0	0	1	0	0	0	More than $48,000	Some college or vocational training	Public	0	0
426	1	100	0	1.14286	1 time per month	9	Female	0	0	0	0	0	1	Less than $24,000	Completed high school/GED	Public	1	0
427	0	128	0	9.14286	Never or <1 time per month	13	Male	0	0	1	0	1	0	More than $48,000	Some college or vocational training	Public	0	0
428	1	92	3	5.71429	1 time per week	10	Female	NA	NA	NA	NA	NA	1	NA	Completed high school/GED	Public	1	1
429	1	128	4	4.85714	2+ times per week	11	Female	0	0	1	0	0	0	$24,000 to $48,000	Completed college or above	Public	0	0
430	0	103	0	37.4286	1 time per month	10	Male	0	0	1	0	0	0	NA	Completed high school/GED	Public	1	0
431	0	98	0	1.14286	1 time per month	10	Female	0	0	1	0	0	1	NA	Completed high school/GED	Public	0	1
432	1	123	0	100.286	Never or <1 time per month	13	Female	0	0	0	0	1	0	Less than $24,000	Completed college or above	Public	0	0
433	0	100	0	2.85714	Never or <1 time per month	8	Female	0	0	0	0	1	0	More than $48,000	Completed college or above	Private	0	0
434	0	95	1	5.42857	Never or <1 time per month	11	Male	0	0	0	0	1	1	NA	Completed college or above	Public	0	0
435	NA	104	0	59.7143	2+ times per week	9	Male	0	0	1	0	0	0	$24,000 to $48,000	Completed high school/GED	Public	0	1
436	1	103	0	16.4286	2+ times per week	10	Female	0	0	1	0	0	0	Less than $24,000	Completed high school/GED	Public	1	0
437	0	108	0	15.1429	1 time every other week	10	Female	0	0	0	0	1	0	More than $48,000	Some college or vocational training	Private	0	0
438	0	108	0	0.857143	1 time per month	13	Female	0	0	1	0	0	0	Less than $24,000	Completed high school/GED	NA	0	0
439	1	103	0	71.4286	Never or <1 time per month	12	Male	0	0	1	0	0	0	Less than $24,000	Some college or vocational training	NA	0	0
440	0	128	2	11.4286	2+ times per week	13	Female	0	0	1	0	0	1	Less than $24,000	Completed high school/GED	Public	0	0
441	1	100	0	35.7143	1 time per month	NA	Male	0	0	1	0	0	0	$24,000 to $48,000	NA	Public	1	1
442	1	103	0	33.5714	1 time every other week	9	Female	0	0	1	0	0	0	Less than $24,000	Completed high school/GED	Public	0	0
443	1	108	3	5.57143	Never or <1 time per month	8	Male	0	0	0	0	1	0	$24,000 to $48,000	Some college or vocational training	Public	1	0
444	1	108	0	16.7143	1 time per week	13	Female	0	0	1	0	0	0	$24,000 to $48,000	Some college or vocational training	Public	0	0
445	0	88	0	6.85714	1 time per week	7	Female	0	0	1	0	0	0	Less than $24,000	Completed high school/GED	Public	1	0
446	1	104	0	2.85714	1 time per month	9	Male	0	0	1	0	0	0	More than $48,000	Some college or vocational training	Public	0	0
447	0	79	1	9.42857	Never or <1 time per month	14	Male	0	0	1	0	0	0	More than $48,000	Did not complete highschool	Public	1	0
448	0	128	0	1.14286	Never or <1 time per month	15	Female	0	0	1	0	0	0	More than $48,000	Completed high school/GED	NA	0	0
449	0	80	0	0	Never or <1 time per month	8	Female	0	0	0	0	1	0	More than $48,000	Completed college or above	Private	0	0
450	1	108	2	0	Never or <1 time per month	9	Female	0	0	1	0	0	0	Less than $24,000	Some college or vocational training	Public	1	0
451	NA	128	4	12.8571	Never or <1 time per month	14	Female	0	0	1	0	0	0	Less than $24,000	Did not complete highschool	Public	1	0
452	1	90	1	8	Never or <1 time per month	11	Male	0	0	0	0	1	0	Less than $24,000	Completed college or above	Public	0	0
