# Supplementary material for: Sugar-sweetened beverage intake and convenience store shopping as mediators of the food insecurity–Tooth decay relationship among low-income children in Washington state
Source: PLoS One. 2023 Sep 12;18(9):e0290287. doi: 10.1371/journal.pone.0290287 (PMC10497152; doi:10.1371/journal.pone.0290287)
Supplement: S2 Data — (XLSX) [file pone.0290287.s008.xlsx]

## Sheet: Sheet1
Variable name	Description	Coding
record_id	record identifier
food_insecure	indicator of household food insecurity measured using the 2-item USDA food security screener, households with an affirmative response to either item were considered food-insecure.	1= Yes, 0= No
surfaces	continuous variable to capture the number of tooth surfaces for the participant
decayed	continuous variable to capture the number of decayed tooth surfaces for the participant
ssb_total_fo	continuous variable to capture the intake of sugar-sweetened beverages for the participant, measured in fluid ounces
convenience.f	categorical variable representing household level frequency of convenience store shopping
age	continuous variable of participant age in years
sex	categorical variable representing the participant sex
race_aian	indicator of participant race of American Indian/Alaska Native	1= Yes, 0= No
race_asian	indicator of participant race of Asian	1= Yes, 0= No
race_black	indicator of participant race of Black	1= Yes, 0= No
race_nhpi	indicator of participant race of Native Hawaiin/Pacific Islander	1= Yes, 0= No
race_white	indicator of participant race of white	1= Yes, 0= No
hispanic	indicator of participant Hispanic ethnicity	1= Yes, 0= No
hh_income	categorical variable representing household income in USD
caregiver_edu	categorical variable representing caregiver highest level of education
ins_public	categorical variable representing participant insurance type
food_assist_use	indicator of food assistance participation	1= Yes, 0= No
no_dent_care	indicator of irregular dental care use	1= Yes, 0= No
